# Supplementary material for: First record of Acrocyrtus Yosii, 1959 (Collemobla, Entomobryidae) from Chinese mainland
Source: Zookeys. 2013 Jan 18;(260):1–16. doi: 10.3897/zookeys.260.3770 (PMC3591772; doi:10.3897/zookeys.260.3770)
Supplement: XML Treatment for Acrocyrtus zhujiensis [file zookeys.260.3770-treatment1.xml]

<!DOCTYPE tp:taxon-treatment
  PUBLIC "-//TaxonX//DTD Taxonomic Treatment Publishing DTD v0 20100105//EN" "tax-treatment-NSO.dtd">
<tp:taxon-treatment xmlns:tp="http://www.plazi.org/taxpub"><tp:treatment-meta><mixed-citation publication-type="journal"><person-group><name><surname>Xu</surname><given-names>Guo-Liang</given-names></name><name><surname>Pan</surname><given-names>Zhi-Xiang</given-names></name><name><surname>Zhang</surname><given-names>Feng</given-names></name></person-group><article-title>First record of 
                    <italic>Acrocyrtus</italic> Yosii, 1959 (Collemobla, Entomobryidae) from Chinese mainland
                </article-title><source>Zookeys</source><day>18</day><month>1</month><year>2013</year><volume>2013</volume><issue>260</issue><fpage>1</fpage><lpage>16</lpage><pub-id pub-id-type="doi">10.3897/zookeys.260.3770</pub-id></mixed-citation></tp:treatment-meta><tp:nomenclature><tp:taxon-name>
                        <tp:taxon-name-part taxon-name-part-type="genus">Acrocyrtus</tp:taxon-name-part>
                        <tp:taxon-name-part taxon-name-part-type="species">zhujiensis</tp:taxon-name-part>
                    <object-id xmlns:xlink="http://www.w3.org/1999/xlink" xlink:type="simple">urn:lsid:zoobank.org:act:D8F04C9C-6364-44CF-AA8E-B5B86580D831</object-id>
								<object-id xmlns:xlink="http://www.w3.org/1999/xlink" xlink:type="simple">http://species-id.net/wiki/Acrocyrtus_zhujiensis</object-id>
								</tp:taxon-name><tp:taxon-status xmlns:xlink="http://www.w3.org/1999/xlink" xlink:type="simple">sp. n.</tp:taxon-status><xref ref-type="fig" rid="F1">Figs 1</xref><xref ref-type="fig" rid="F2"/><xref ref-type="fig" rid="F3"/><xref ref-type="fig" rid="F4"/><xref ref-type="fig" rid="F5">–27</xref><xref ref-type="table" rid="T1">, Table 1</xref></tp:nomenclature><tp:treatment-sec sec-type="Holotype"><title>Holotype.</title><p>♀ on slide, Shaoxin City, Zhuji Country, Dongbaihu, Zhejiang Province, CHINA, <named-content xmlns:xlink="http://www.w3.org/1999/xlink" content-type="dwc:verbatimCoordinates" xlink:type="simple">29°34.18'N, 120°24.06'E</named-content>, 3.X.2009, collection number S4014, collected by Zhi-Xiang Pan &amp; Chen-Chong Si, deposited in Taizhou University.</p></tp:treatment-sec><tp:treatment-sec sec-type="Paratypes"><title>Paratypes.</title><p>6 ♀ and 1 ♂ on slide and 10 in alcohol, same data as holotype. 4 paratypes (2 ♀ on slide and 2 in alcohol) deposited in School of Life Sciences, Nanjing University and others in School of Life Sciences, Taizhou University, China.</p></tp:treatment-sec><tp:treatment-sec sec-type="Etymology"><title>Etymology.</title><p>Named after the type locality.</p></tp:treatment-sec><tp:treatment-sec sec-type="Description"><title>Description.</title><p>Body length up to 0.93 mm.</p><p>Colour pattern. Ground colour pale yellow, with a pair of dark patches present on lateral Abd. III. Violet pigment distributed on antennae and gradually darker towards tip. Eye patches dark (<xref ref-type="fig" rid="F1">Fig. 1</xref>). Scales hyaline, oval to circular (<xref ref-type="fig" rid="F1">Fig. 2</xref>), present on head, body tergites, ventral side of furcula; antennae, ventral tube and legs unscaled.</p><fig id="F1" position="float" orientation="portrait"><label>Figures 1–4.</label><caption><p><italic><tp:taxon-name>Acrocrytus zhujiensis</tp:taxon-name></italic> sp. n. <bold>1</bold> colour pattern, lateral view <bold>2</bold> body scale <bold>3</bold> labium and labrum (<bold>3A</bold> labral intrusion <bold>3B</bold> maxillary outer lobe <bold>3C</bold> labial basal chaetae R and E) <bold>4</bold> apical manubrium and basal dentes.</p></caption><graphic xmlns:xlink="http://www.w3.org/1999/xlink" xlink:href="ZooKeys-260-001-g001.jpg" position="float" orientation="portrait" xlink:type="simple"/></fig><p>Head. Ommatidia 8+8, G and H smaller than others. Interocular chaetae as <bold>p</bold>, <bold>r</bold>, <bold>t</bold>, <bold>q</bold>, <bold>s</bold>, <bold>v</bold>; chaeta <bold>s</bold> smooth, chaetae <bold>r</bold> and <bold>v</bold> transformed to scales, chaetae <bold>p</bold>, <bold>t</bold> and <bold>q</bold> ciliate (<xref ref-type="fig" rid="F2">Fig. 5</xref>). Antennae 1.5–2.4 times as long as cephalic diagonal. Antennal segmental ratio as I:II:III:IV = 1:1.3–1.4:1.2–1.9:1.9–3.1. Ant. I with 3 dorsal and 3 ventral basal spiny mic (<xref ref-type="fig" rid="F2">Fig. 6</xref>). Ant. II with 4 basal tiny spiny mic, 1 distal rod-like <!--PageBreak-->and 12–15 normal S-chaetae (<xref ref-type="fig" rid="F2">Fig. 7</xref>). Ant. III organ with 2 rod-like S-chaetae (<xref ref-type="fig" rid="F2">Fig. 8</xref>). Ant. IV without apical bulb. Anterior part of head with many long, ciliate chaetae but not claviform (<xref ref-type="fig" rid="F2">Fig. 5</xref>). Prelabral and labral chaetae as 4/5, 5, 4, prelabrals ciliate and others smooth, labral intrusion V-shaped, chaetae of c-row thicker than those in other rows; labral margin with 4 conical papillae (<xref ref-type="fig" rid="F1">Fig. 3</xref>). Clypeal chaetae as 3-1-4, without scales between them (<xref ref-type="fig" rid="F2">Fig. 9</xref>). Cervical chaetae as 16 spiny chaetae, lateral two slightly longer than others (<xref ref-type="fig" rid="F2">Fig. 10</xref>). Subapical chaeta of maxillary outer lobe subequal to apical one, 3 smooth sublobal hairs on sublobal plate. Labial palp with 5 papillae <!--PageBreak--><!--PageBreak--><!--PageBreak-->as A–E, respectively with 0, 5, 0, 4, 4 guard chaetae; lateral process (l.p.) of labial palp straight, thick and blunt with tip not reaching apex of papilla E. Chaetotaxy of labial base as <bold>M<sub>1</sub>M<sub>2</sub>REL<sub>1</sub>L<sub>2</sub></bold>, all ciliate, chaeta <bold>R</bold> shorter than others (<xref ref-type="fig" rid="F2">Fig. 11</xref>). Chaetal row along labial groove with 3 ciliate chaetae, and other postlabial chaetae ciliate (<xref ref-type="fig" rid="F2">Fig. 12</xref>). Mandible with 4+5 (left+right) teeth (<xref ref-type="fig" rid="F1">Fig. 3</xref>).</p><fig id="F2" position="float" orientation="portrait"><label>Figures 5–17.</label><caption><p><italic><tp:taxon-name>Acrocrytus zhujiensis</tp:taxon-name></italic> sp. n. <bold>5</bold> head cheatotaxy <bold>6</bold> basal Ant. I <bold>7</bold> three kinds S-chaetae on Ant. II <bold>8</bold> Ant. III organ <bold>9</bold> clypeal chaetae <bold>10</bold> cervical chaetae <bold>11</bold> labial base and labial palp <bold>12</bold> cephalic groove <bold>13</bold> coxal macrochaetae (<bold>13A</bold> fore legs <bold>13B</bold> mid legs <bold>13C</bold> hind legs) <bold>14</bold> trochanteral organ <bold>15</bold> hind claw <bold>16</bold> anterior side of ventral tube <bold>17</bold> posterior side and lateral flap of ventral tube.</p></caption><graphic xmlns:xlink="http://www.w3.org/1999/xlink" xlink:href="ZooKeys-260-001-g002.jpg" position="float" orientation="portrait" xlink:type="simple"/></fig><p>Leg. Coxae: I, with 7 ciliate mac and 2 pseudopores; II, with 7–8 ciliate mac in the anterior row, 8–11 ciliate mac in the posterior row and 3 pseudopores; III, with 9–11 ciliate mac and 2 pseudopores (<xref ref-type="fig" rid="F2">Fig. 13</xref>). Trochanteral organ with 12–17 smooth spines (1–2 inner) (<xref ref-type="fig" rid="F2">Fig. 14</xref>). Unguis with 4 inner teeth (paired ones at 1/3, middle one at 2/3 and apical one at 3/4 distance from base), 2 lateral teeth (at 1/4 distance from base) and 1 outer tooth (at 1/5 distance from base). Unguiculus slender and truncate with outer edge serrate. Tenent hair clavate, subequal to inner edge of unguis in length, and slightly longer than unguiculus. A distal smooth chaeta on tibiotarsus III subequal to unguiculus in length (<xref ref-type="fig" rid="F2">Fig. 15</xref>).</p><p>Ventral tube. Anterior face with 14+14 ciliate chaetae; posterior face without smooth chaeta (<xref ref-type="fig" rid="F2">Fig. 16</xref>); lateral flap with 6–8 smooth and 2–4 ciliate chaetae (<xref ref-type="fig" rid="F2">Fig. 17</xref>).</p><p><!--PageBreak-->Furcula. Manubrial plaque with 2–3 inner, 4–6 outer ciliate chaetae and 2 pseudopores. Dental tubercles conically pointed (<xref ref-type="fig" rid="F1">Figs 4</xref><xref ref-type="fig" rid="F3">, 18</xref>). Ventral terminal manubrium with 2+2 ciliate chaetae (<xref ref-type="fig" rid="F3">Fig. 19</xref>). Distal smooth part of dentes 2.1–2.5 times as long as mucro. Mucro bidentate, mucronal basal spine reaching subapical tooth with an accessory spinelet (<xref ref-type="fig" rid="F3">Fig. 20</xref>).</p><fig id="F3" position="float" orientation="portrait"><label>Figures 18–23.</label><caption><p><italic><tp:taxon-name>Acrocrytus zhujiensis</tp:taxon-name></italic>sp. n. <bold>18</bold> distal manubrium and basal dens <bold>19</bold> distal part of ventral manubrium <bold>20</bold> mucro <bold>21–23</bold> dorsal chaetotaxy <bold>21</bold> Th. II <bold>22</bold> Th. III <bold>23</bold>. Abd. I.</p></caption><graphic xmlns:xlink="http://www.w3.org/1999/xlink" xlink:href="ZooKeys-260-001-g003.jpg" position="float" orientation="portrait" xlink:type="simple"/></fig><p><!--PageBreak-->Chaetotaxy. Dorsal cephalic mac as <bold>R<sub>0</sub>R<sub>1</sub>R<sub>2</sub>STP<sub>0</sub></bold>; R<sub>1s</sub> absent. Body mac as 00/0100+3, S-chaetae as 21/11253, ms as 10/10100. Th. II slightly protruded over head, with 1–2 rows of ciliate “collar” mac, 2 antero-lateral S-chaetae (ms external to another S-chaeta), 6 (<bold>p1</bold>–<bold>6</bold>) smooth mic and 5 anterior unclear homology smooth mic (<xref ref-type="fig" rid="F3">Fig. 21</xref>). Th. III with 1 S-chaeta external to <bold>m7</bold>; 15 (<bold>a1</bold>–<bold>4</bold>, <bold>a6</bold>, <bold>m2</bold>, <bold>m4</bold>–<bold>6</bold> and <bold>p1</bold>–<bold>6</bold>) smooth mic, 3 (<bold>a7</bold>, <bold>m7</bold> and <bold>m7e</bold>) ciliate mac and a lateral unclear homology ciliate chaeta (<xref ref-type="fig" rid="F3">Fig. 22</xref>). Abd. I with 1 ms, 12 (<bold>a1</bold>–<bold>3</bold>, <bold>a5</bold>–<bold>6</bold>, <bold>m2</bold>–<bold>6</bold> and <bold>p5</bold>–<bold>6</bold>) smooth mic and 2 lateral unclear homology ciliate chaetae (<xref ref-type="fig" rid="F3">Fig. 23</xref>). Abd. II with 1 central S-chaeta (<bold>as</bold>), 1 (<bold>a2</bold>) ciliate mic, 13 (<bold>a3</bold>, <bold>a6</bold>–<bold>7</bold>, <bold>m3e</bold>, <bold>m4</bold>, <bold>m6</bold>–<bold>7</bold>, <bold>p4</bold>–<bold>7</bold>, <bold>p5p</bold> and <bold>el</bold>) smooth mic, 1 ciliate and slightly modified mic (<bold>mi</bold>), 2 (<bold>Lm</bold> and <bold>Li</bold>) ciliate, modified and fan-shaped mic, 2 (<bold>m3</bold> and <bold>m5</bold>) ciliate mac; chaetae <bold>a2p</bold> and <bold>ml</bold> absent (<xref ref-type="fig" rid="F4">Fig. 24</xref>). Abd. III with 1 central S-chaeta (<bold>as</bold>) and 1 lateral ms, 5 (<bold>mi</bold>, <bold>ml</bold>, <bold>a2</bold>, <bold>im</bold>, <bold>em</bold> and <bold>am6</bold>; <bold>ml</bold> sometimes present on one side) ciliate and slightly modified mic, 4 (<bold>Li</bold>, <bold>Lm</bold>, <bold>Ll</bold> and <bold>a6</bold>) strongly modified and fan-shaped mic, 8 (<bold>a3</bold>, <bold>a7</bold>, <bold>m3</bold>, <bold>m7</bold>, <bold>p3</bold>–<bold>5</bold> and <bold>p7</bold>) smooth and subequal mic, 3 (<bold>pm6</bold>, <bold>m7a</bold> and <bold>p6</bold>) ciliate mac (<xref ref-type="fig" rid="F4">Fig. 25</xref>). Abd. IV with 1 anterior (<bold>as</bold>) and 1 posterior (<bold>ps</bold>) short S-chaetae and 3 median elongate S-chaetae, 22 (<bold>A2</bold>–<bold>6</bold>, <bold>B2</bold>–<bold>3</bold>, <bold>Be2</bold>, <bold>C1</bold>–<bold>4</bold>, <bold>T1</bold>, <bold>T3</bold>, <bold>T5</bold>–<bold>6</bold>, <bold>Te3</bold>, <bold>D2</bold>–<bold>3</bold>, <bold>D1p</bold>, <bold>E1</bold> and <bold>Fe1</bold>) smooth mic, 2 (<bold>C1p</bold> and <bold>T7</bold>) ciliate mic, 6 (<bold>m</bold>, <bold>a</bold>, <bold>s</bold>, <bold>D1</bold>, <bold>pi</bold> and <bold>pe</bold>) ciliate, strongly modified and fan-shaped mic, 13 (<bold>B4</bold>–<bold>6</bold>, <bold>De1</bold>, <bold>De3</bold>, <bold>D3p</bold>, <bold>E2</bold>–<bold>4</bold>, <bold>F2</bold>–<bold>3</bold>, <bold>F3p2</bold>, <bold>Fe4</bold> and <bold>Fe6</bold>) ciliate mac, 4(<bold>E4p</bold>, <bold>E4p2</bold>, <bold>F2p</bold> and <bold>F3p2</bold>) mic (<xref ref-type="fig" rid="F5">Fig. 26</xref>). Abd. V with 3 S-chaetae (<xref ref-type="fig" rid="F5">Fig. 27</xref>).</p><fig id="F4" position="float" orientation="portrait"><label>Figures 24–25.</label><caption><p>Dorsal chaetotaxy of <italic><tp:taxon-name>Acrocrytus zhujiensis</tp:taxon-name></italic> sp. n. <bold>24</bold> Abd. II <bold>25</bold> Abd. III (as: antero-lateral S-chaeta).</p></caption><graphic xmlns:xlink="http://www.w3.org/1999/xlink" xlink:href="ZooKeys-260-001-g004.jpg" position="float" orientation="portrait" xlink:type="simple"/></fig><fig id="F5" position="float" orientation="portrait"><label>Figures 26–27.</label><caption><p>Dorsal chaetotaxy of<italic><tp:taxon-name>Acrocrytus zhujiensis</tp:taxon-name></italic> sp. n. <bold>26</bold> Abd. IV <bold>27</bold> Abd. V (ps: postero-sublateral S-chaeta).</p></caption><graphic xmlns:xlink="http://www.w3.org/1999/xlink" xlink:href="ZooKeys-260-001-g005.jpg" position="float" orientation="portrait" xlink:type="simple"/></fig></tp:treatment-sec><tp:treatment-sec sec-type="Ecology"><title>Ecology.</title><p>In the leaf litter of <italic><tp:taxon-name>Cunninghamia lanceolata</tp:taxon-name></italic>, <italic><tp:taxon-name>Cinamomum camphora</tp:taxon-name></italic> along a lake.</p></tp:treatment-sec><tp:treatment-sec sec-type="Remarks"><title>Remarks.</title><p>This new species is characterized by colour pattern, clavate tenent hair, unscaled appendages (antennae, legs and ventral tube), 4 conical labral papillae, ventral tube with ciliate chaetae present on lateral flap and without smooth chaeta on posterior side, and ciliate mic <bold>a2</bold> on Abd. II.</p><p>It is similar to Vietnamese <italic><tp:taxon-name>Acrocyrtus baii</tp:taxon-name></italic> Nguyen, 2005 in clavate tenent hair, claw, unscaled appendages (antennae and ventral tube). However, it can be easily distinguished from it by pigment absent on Th. II–III and Abd. II (versus present), ciliate labial chaetae <bold>EL<sub>1</sub>L<sub>2</sub></bold> (versus smooth), <bold>M<sub>1</sub></bold> subequal to <bold>M<sub>2</sub></bold> on labial base (versus <bold>M<sub>1</sub></bold> smaller than <bold>M<sub>2</sub></bold>), absence of smooth chaetae on posterior face of ventral tube (versus 1+1 smooth chaetae) and unscaled legs (versus scaled).</p></tp:treatment-sec><tp:treatment-sec><!--Section generated to contain objects referenced in tp:taxon-treatment.--><table-wrap id="T1" position="float" orientation="portrait"><label>Table 1.</label><caption><p>Main differences between three similar species of <italic><tp:taxon-name>Acrocyrtus</tp:taxon-name></italic>.</p></caption><table><tbody><tr><th rowspan="1" colspan="1"/><th rowspan="1" colspan="1"><bold><italic><tp:taxon-name>Acrocrytus zhujiensis</tp:taxon-name></italic> sp. n.</bold></th><th rowspan="1" colspan="1"><bold><italic><tp:taxon-name>Acrocrytus finis</tp:taxon-name></italic> sp. n.</bold></th><th rowspan="1" colspan="1"><bold><italic><tp:taxon-name>Acrocrytus baii</tp:taxon-name></italic></bold></th></tr><tr><td rowspan="1" colspan="1">Dark patches laterally on Abd. II</td><td rowspan="1" colspan="1">absent</td><td rowspan="1" colspan="1">absent</td><td rowspan="1" colspan="1">present</td></tr><tr><td rowspan="1" colspan="1">Dark patches postero-laterally on Abd. IV</td><td rowspan="1" colspan="1">absent</td><td rowspan="1" colspan="1">present</td><td rowspan="1" colspan="1">present</td></tr><tr><td rowspan="1" colspan="1">Apical bulb of Ant. IV</td><td rowspan="1" colspan="1">absent</td><td rowspan="1" colspan="1">absent</td><td rowspan="1" colspan="1">present</td></tr><tr><td rowspan="1" colspan="1">Number of labral papillae</td><td rowspan="1" colspan="1">4</td><td rowspan="1" colspan="1">4</td><td rowspan="1" colspan="1">0</td></tr><tr><td rowspan="1" colspan="1">Chaeta <bold>M<sub>2</sub></bold> on labial base</td><td rowspan="1" colspan="1">ciliate</td><td rowspan="1" colspan="1">ciliate</td><td rowspan="1" colspan="1">smooth</td></tr><tr><td rowspan="1" colspan="1">Chaeta <bold>R</bold> on labial base</td><td rowspan="1" colspan="1">slightly ciliate</td><td rowspan="1" colspan="1">slightly ciliate</td><td rowspan="1" colspan="1">reduced</td></tr><tr><td rowspan="1" colspan="1">Chaetae <bold>EL<sub>1</sub>L<sub>2</sub></bold> on labial base</td><td rowspan="1" colspan="1">ciliate</td><td rowspan="1" colspan="1">ciliate</td><td rowspan="1" colspan="1">smooth</td></tr><tr><td rowspan="1" colspan="1">Inner teeth on unguis</td><td rowspan="1" colspan="1">4</td><td rowspan="1" colspan="1">4</td><td rowspan="1" colspan="1">3</td></tr><tr><td rowspan="1" colspan="1">Smooth chaetae on posterior ventral tube</td><td rowspan="1" colspan="1">0+0</td><td rowspan="1" colspan="1">0+0</td><td rowspan="1" colspan="1">1+1</td></tr><tr><td rowspan="1" colspan="1">Chaeta <bold>a2</bold> on Abd. II</td><td rowspan="1" colspan="1">ciliate</td><td rowspan="1" colspan="1">smooth</td><td rowspan="1" colspan="1">?</td></tr><tr><td rowspan="1" colspan="1">Chaetae <bold>m3</bold> and <bold>m5</bold> on Abd. II</td><td rowspan="1" colspan="1">not expanded</td><td rowspan="1" colspan="1">expanded</td><td rowspan="1" colspan="1">?</td></tr><tr><td rowspan="1" colspan="1">Chaeta <bold>a2</bold> on Abd. III</td><td rowspan="1" colspan="1">not expanded</td><td rowspan="1" colspan="1">expanded</td><td rowspan="1" colspan="1">?</td></tr><tr><td rowspan="1" colspan="1">Chaeta <bold>im</bold> on Abd. III</td><td rowspan="1" colspan="1">ciliate</td><td rowspan="1" colspan="1">smooth</td><td rowspan="1" colspan="1">?</td></tr><tr><td rowspan="1" colspan="1">Chaeta <bold>C1p</bold> on Abd. IV</td><td rowspan="1" colspan="1">ciliate</td><td rowspan="1" colspan="1">smooth</td><td rowspan="1" colspan="1">?</td></tr><tr><td rowspan="1" colspan="1">Distribution</td><td rowspan="1" colspan="1">China</td><td rowspan="1" colspan="1">China</td><td rowspan="1" colspan="1">Vietnam</td></tr></tbody></table><table-wrap-foot><fn><p>?: character not provided in original description</p></fn></table-wrap-foot></table-wrap></tp:treatment-sec></tp:taxon-treatment>
