# Supplementary material for: First record of Acrocyrtus Yosii, 1959 (Collemobla, Entomobryidae) from Chinese mainland
Source: Zookeys. 2013 Jan 18;(260):1–16. doi: 10.3897/zookeys.260.3770 (PMC3591772; doi:10.3897/zookeys.260.3770)
Supplement: XML Treatment for Acrocyrtus finis [file zookeys.260.3770-treatment2.xml]

<!DOCTYPE tp:taxon-treatment
  PUBLIC "-//TaxonX//DTD Taxonomic Treatment Publishing DTD v0 20100105//EN" "tax-treatment-NSO.dtd">
<tp:taxon-treatment xmlns:tp="http://www.plazi.org/taxpub"><tp:treatment-meta><mixed-citation publication-type="journal"><person-group><name><surname>Xu</surname><given-names>Guo-Liang</given-names></name><name><surname>Pan</surname><given-names>Zhi-Xiang</given-names></name><name><surname>Zhang</surname><given-names>Feng</given-names></name></person-group><article-title>First record of 
                    <italic>Acrocyrtus</italic> Yosii, 1959 (Collemobla, Entomobryidae) from Chinese mainland
                </article-title><source>Zookeys</source><day>18</day><month>1</month><year>2013</year><volume>2013</volume><issue>260</issue><fpage>1</fpage><lpage>16</lpage><pub-id pub-id-type="doi">10.3897/zookeys.260.3770</pub-id></mixed-citation></tp:treatment-meta><tp:nomenclature><tp:taxon-name>
                        <tp:taxon-name-part taxon-name-part-type="genus">Acrocyrtus</tp:taxon-name-part>
                        <tp:taxon-name-part taxon-name-part-type="species">finis</tp:taxon-name-part>
                    <object-id xmlns:xlink="http://www.w3.org/1999/xlink" xlink:type="simple">urn:lsid:zoobank.org:act:0E689089-71E5-4FD4-AD50-3A2B23CE5595</object-id>
								<object-id xmlns:xlink="http://www.w3.org/1999/xlink" xlink:type="simple">http://species-id.net/wiki/Acrocyrtus_finis</object-id>
								</tp:taxon-name><tp:taxon-status xmlns:xlink="http://www.w3.org/1999/xlink" xlink:type="simple">sp. n.</tp:taxon-status><xref ref-type="fig" rid="F6">Figs 28</xref><xref ref-type="fig" rid="F7"/><xref ref-type="fig" rid="F8"/><xref ref-type="fig" rid="F9">–37</xref><xref ref-type="table" rid="T1">, Table 1</xref></tp:nomenclature><tp:treatment-sec sec-type="Holotype"><title>Holotype.</title><p>1 ♀ on slide, Taizhou City, Dalei Mountain, Zhejiang Province, CHINA, <named-content xmlns:xlink="http://www.w3.org/1999/xlink" content-type="dwc:verbatimCoordinates" xlink:type="simple">29°02.25'N, 120°53.03'E</named-content>, 25.X.2009, collection number S4023, collected by Zhi-Xiang Pan, deposited in Taizhou University.</p><!--PageBreak--></tp:treatment-sec><tp:treatment-sec sec-type="Paratypes"><title>Paratypes.</title><p>11 ♀ on slide and 15 in alcohol, same data as holotype. 4 paratypes (2 ♀ on slide and 2 in alcohol) deposited in School of Life Sciences, Nanjing University and others in School of Life Sciences, Taizhou University, China.</p></tp:treatment-sec><tp:treatment-sec sec-type="Etymology"><title>Etymology.</title><p>Named after the type locality, which is the border (latin word “finis”) of the three adjacent cities.</p></tp:treatment-sec><tp:treatment-sec sec-type="Description"><title>Description.</title><p>Body length up to 1.2 mm.</p><p>Colour pattern. Ground colour from yellow to slightly brown, a pair of dark lateral patches of Abd. III and a pair of dark postero-lateral patches of Abd. IV, slightly violet pigment distributed on antennae and gradually darker towards tip, eye patches dark (<xref ref-type="fig" rid="F6">Fig. 28</xref>). Scales hyaline, oval to circular (<xref ref-type="fig" rid="F6">Fig. 29</xref>), present on head, body tergites and ventral side of furcula, and absent on antennae, legs and ventral tube.</p><fig id="F6" position="float" orientation="portrait"><label>Figures 28–30.</label><caption><p><italic><tp:taxon-name>Acrocrytus finis</tp:taxon-name></italic>sp. n. <bold>28</bold> colour pattern, lateral view <bold>29</bold> body scale <bold>30</bold> labium and labrum (<bold>30A</bold> labral intrusion <bold>30B</bold> labial papillae D, E and l.p. <bold>30C</bold> labial base).</p></caption><graphic xmlns:xlink="http://www.w3.org/1999/xlink" xlink:href="ZooKeys-260-001-g006.jpg" position="float" orientation="portrait" xlink:type="simple"/></fig><p>Head. Ommatidia 8+8, G and H smaller than others, interocular chaetae as <bold>p</bold>, <bold>r</bold>, <bold>t</bold>, <bold>q</bold>, <bold>s</bold>, <bold>v</bold>; chaeta <bold>s</bold> smooth, chaetae <bold>p</bold>, <bold>t</bold>, <bold>q</bold> ciliate, chaetae <bold>r</bold> and <bold>v</bold> transformed to scales. Antennae 1.4–2.0 times as long as cephalic diagonal. Antennal segmental ratio as I:II:III:IV = 1:1.3–1.9:1.5–2.5:2.5–5.0. Ant. I with 3 dorsal and 3 ventral basal <!--PageBreak-->spiny chaetae. Ant. II with 4 basal tiny spines, 11–14 short and 1 distal rod-like S-chaetae. Ant. III organ with 2 rod-like S-chaetae. Ant. IV without apical bulb. Anterior part of head with many ciliate and long, but not claviform chaetae. Cervical with 16 <!--PageBreak-->spiny chaetae, all subequal in length. Prelabral and labral chaetae as 4/5, 5, 4, prelabrals ciliate and others smooth, chaetae of c-row thicker than other row chaetae; labral intrusion V-shape; labral margin with 4 papillae. Clypeus without scales. Subapical chaeta of the maxillary outer lobe subequal to apical chaeta, 3 smooth sublobal hairs on sublobular plate. Labial palp with five papillae as A–E, respectively with 0, 5, 0, 4, 4 guard chaetae; lateral process of labial palp straight, thick with tip not reaching apex of papilla E. Chaetotaxy of labial base as <bold>M<sub>1</sub>M<sub>2</sub>REL<sub>1</sub>L<sub>2</sub></bold>, all ciliate, chaeta <bold>r</bold> shorter than others. Chaetal row along labial groove with 3 ciliate chaetae, and other postlabial chaetae ciliate. Mandible with 4+5 (left+right) teeth (<xref ref-type="fig" rid="F6">Fig. 30</xref>).</p><p>Leg. Coxae: I, with 5–7 ciliate mac and 2 pseudopores; II, with 6–7 ciliate mac in the anterior row, 7–9 ciliate mac in the posterior row and 3 pseudopores; III, with 6–7+3 ciliate mac and 2 pseudopores. Trochanteral organ with 10–14 smooth spiny chaetae. Unguis with 1 outer (at 1/5 distance from base), 2 lateral (at 1/4 distance from <!--PageBreak--><!--PageBreak-->base) and 4 inner teeth (paired ones at 1/3, middle one at 2/3 and apical one at 3/4 distance from base to apical inner unguis), all tiny. Unguiculus slender and truncate with outer edge slightly serrate. Tenent hair clavate, subequal to inner margin of unguis, and slightly longer than unguiculus. Supraempodial chaeta subequal to unguiculus.</p><p>Ventral tube. Anterior face with 9–15 larger ciliate chaetae; posterior face without smooth chaetae; lateral flap with 6–7 smooth and 2–3 ciliate chaetae.</p><p>Furcula. Manubrial plaque with 2–3 inner, 4–6 outer ciliate chaetae and 2 pseudopores, ventral manubrium with 2+2 ciliate terminal chaetae. Dental tubercles conically pointed. Distal smooth part of dentes 1.5–2.0 times as long as mucro. Mucro bidentate, mucronal basal spine reaching subapical tooth with two accessory spinelets.</p><p>Chaetotaxy. Dorsal cephalic mac as <bold>R<sub>0</sub>R<sub>1</sub>R<sub>2</sub>TS</bold>, <bold>P<sub>0</sub></bold> sometime absent. Body mac as 00/0100+3, S-chaetae as 21/11253, ms as 10/10100. Th. II slightly protruded over head, with 2 antero-lateral S-chaetae (ms postero-external to another one), 6 (<bold>p1</bold>–<bold>6</bold>) smooth and subequal mic and 5 anterior smooth mic of unclear homology (<xref ref-type="fig" rid="F7">Fig. 31</xref>). Th. III with 1 S-chaetae external to <bold>m7</bold>, 15 (<bold>a1</bold>–<bold>4</bold>, <bold>a6</bold>, <bold>m2</bold>, <bold>m4</bold>–<bold>6</bold> and <bold>p1</bold>–<bold>6</bold>) smooth mic, 3 (<bold>a7</bold>, <bold>m7</bold> and <bold>m7e</bold>) mac and one other mac of unclear homology (<xref ref-type="fig" rid="F7">Fig. 32</xref>). Abd. I with 1 ms external to <bold>a6</bold>, 12 (<bold>a1</bold>–<bold>3</bold>, <bold>a5</bold>–<bold>6</bold>, <bold>m2</bold>–<bold>6</bold> and <bold>p5</bold>–<bold>6</bold>) smooth mic and 2 lateral ciliate mac of unclear homology (<xref ref-type="fig" rid="F7">Fig. 33</xref>). Abd. II with 1 central S-chaetae (<bold>as</bold>), 1 (<bold>mi</bold>) ciliate and blunt mic, 14 (<bold>a2</bold>–<bold>3</bold>, <bold>a6</bold>–<bold>7</bold>, <bold>m3e</bold>, <bold>m4</bold>, <bold>m6</bold>–<bold>7</bold>, <bold>p4</bold>–<bold>5</bold>, <bold>p5p</bold>, <bold>p6</bold>–<bold>7</bold> and <bold>el</bold>) smooth and subequal mic, 2 (<bold>Lm</bold> and <bold>Li</bold>) ciliate and slightly expanded mic, 2 (<bold>m3</bold> and <bold>m5</bold>) ciliate mac with tip expanded, chaetae <bold>a2p</bold> and <bold>ml</bold> absent (<xref ref-type="fig" rid="F8">Fig. 34</xref>). Abd. III with 1 central S-chaeta (<bold>as</bold>) and 1 lateral ms, 5 (<bold>a2</bold>, <bold>mi</bold>, <bold>ml</bold>, <bold>em</bold> and <bold>am6</bold>) ciliate mic with tip expanded, 4 (<bold>Li</bold>, <bold>Lm</bold>, <bold>Ll</bold> and <bold>a6</bold>) ciliate modified and fan-shaped mic, 9 (<bold>im</bold>, <bold>a3</bold>, <bold>a7</bold>, <bold>m3</bold>, <bold>m7</bold>, <bold>p3</bold>–<bold>5</bold> and <bold>p7</bold>) smooth mic, 3 (<bold>pm6</bold>, <bold>m7a</bold> and <bold>p6</bold>) ciliate mac (<xref ref-type="fig" rid="F8">Fig. 35</xref>). Abd. IV with 1 anterior (<bold>as</bold>) and 1 posterior (<bold>ps</bold>) short S-chaetae and 3 elongate median S-chaetae, 22 (<bold>A2</bold>–<bold>6</bold>, <bold>B2</bold>, <bold>B3</bold>, <bold>Be2</bold>, <bold>C1</bold>–<bold>4</bold>, <bold>C1p</bold>, <bold>T1</bold>, <bold>T3</bold>, <bold>T5</bold>–<bold>6</bold>, <bold>D1p</bold>, <bold>D2</bold>–<bold>3</bold> and <bold>Fe1</bold>) smooth mic, 15 (<bold>B4</bold>–<bold>6</bold>, <bold>T7</bold>, <bold>D3p, De1</bold>, <bold>De3</bold>, <bold>E1</bold>–<bold>4</bold>, <bold>F1</bold>–<bold>3</bold>, <bold>Fe4</bold> and <bold>Fe6</bold>) ciliate and mac, 5 (<bold>Te3</bold>, <bold>E4p</bold>, <bold>E4p2</bold>, <bold>F3p</bold> and <bold>F3p2</bold>) as mic, 4 (<bold>m</bold>, <bold>a</bold>, <bold>s</bold> and <bold>D1</bold>) ciliate and strongly fan-shaped mic, 2 (<bold>pi</bold> and <bold>pe</bold>) ciliate mic with tip expanded (<xref ref-type="fig" rid="F9">Fig. 36</xref>). Abd. V with 3 S-chaetae (<xref ref-type="fig" rid="F9">Fig. 37</xref>). Abd. IV:Abd. III = 2.6–4.1:1.</p><fig id="F7" position="float" orientation="portrait"><label>Figures 31–33.</label><caption><p>Dorsal chaetotaxyof <italic><tp:taxon-name>Acrocrytus finis</tp:taxon-name></italic> sp. n. <bold>31</bold> Th. II <bold>32</bold> Th. III <bold>33</bold> Abd. I.</p></caption><graphic xmlns:xlink="http://www.w3.org/1999/xlink" xlink:href="ZooKeys-260-001-g007.jpg" position="float" orientation="portrait" xlink:type="simple"/></fig><fig id="F8" position="float" orientation="portrait"><label>Figures 34–35.</label><caption><p>Dorsal chaetotaxyof <italic><tp:taxon-name>Acrocrytus finis</tp:taxon-name></italic> sp. n. <bold>34</bold> Abd. II <bold>35</bold> Abd. III.</p></caption><graphic xmlns:xlink="http://www.w3.org/1999/xlink" xlink:href="ZooKeys-260-001-g008.jpg" position="float" orientation="portrait" xlink:type="simple"/></fig><fig id="F9" position="float" orientation="portrait"><label>Figures 36–37.</label><caption><p>Dorsal chaetotaxyof <italic><tp:taxon-name>Acrocrytus finis</tp:taxon-name></italic> sp. n. <bold>36</bold> Abd. IV <bold>37</bold> Abd. V.</p></caption><graphic xmlns:xlink="http://www.w3.org/1999/xlink" xlink:href="ZooKeys-260-001-g009.jpg" position="float" orientation="portrait" xlink:type="simple"/></fig></tp:treatment-sec><tp:treatment-sec sec-type="Ecology"><title>Ecology.</title><p>In leaf litter of <italic><tp:taxon-name>Pinus massoniana</tp:taxon-name></italic>, <italic><tp:taxon-name>Schima superba</tp:taxon-name></italic> and <italic><tp:taxon-name>Cinamomum camphora</tp:taxon-name></italic>, in bryophyta and on farmland.</p></tp:treatment-sec><tp:treatment-sec sec-type="Remarks"><title>Remarks.</title><p>The new species is easily distinguished from other <italic><tp:taxon-name>Acrocyrtus</tp:taxon-name></italic> by 4 abdominal lateral patches, morphology of interocular chaetae <bold>v</bold>, <bold>r</bold> and <bold>s</bold>, cephalic mac as <bold>R<sub>0</sub>R<sub>1</sub>R<sub>2</sub>ST</bold>, 4 papillae and thicken c-row chaetae on labrum, smooth mic <bold>a2</bold>, <bold>im</bold> and <bold>C1p</bold> on Abd. II, Abd. III and Abd. IV, respectively, unscaled appendages (antennae, ventral tube and legs).</p><p>The species is most similar to <italic><tp:taxon-name>Acrocyrtus zhujiensis</tp:taxon-name></italic> sp. n. in cephalic chaetotaxy, labral papillae, claw, furcula, macrochaetotaxy and S-chaetotaxy. However, the two species are different in colour pattern, morphology of chaetae <bold>a2</bold>, <bold>m3</bold> and <bold>m5</bold> on Abd. II, <bold>a2</bold> and <bold>im</bold> on Abd. III, <bold>C1p</bold> on Abd. IV. Main differences between two new species are listed in <xref ref-type="table" rid="T1">Table 1</xref>.</p><table-wrap id="T1" position="float" orientation="portrait"><label>Table 1.</label><caption><p>Main differences between three similar species of <italic><tp:taxon-name>Acrocyrtus</tp:taxon-name></italic>.</p></caption><table><tbody><tr><th rowspan="1" colspan="1"/><th rowspan="1" colspan="1"><bold><italic><tp:taxon-name>Acrocrytus zhujiensis</tp:taxon-name></italic> sp. n.</bold></th><th rowspan="1" colspan="1"><bold><italic><tp:taxon-name>Acrocrytus finis</tp:taxon-name></italic> sp. n.</bold></th><th rowspan="1" colspan="1"><bold><italic><tp:taxon-name>Acrocrytus baii</tp:taxon-name></italic></bold></th></tr><tr><td rowspan="1" colspan="1">Dark patches laterally on Abd. II</td><td rowspan="1" colspan="1">absent</td><td rowspan="1" colspan="1">absent</td><td rowspan="1" colspan="1">present</td></tr><tr><td rowspan="1" colspan="1">Dark patches postero-laterally on Abd. IV</td><td rowspan="1" colspan="1">absent</td><td rowspan="1" colspan="1">present</td><td rowspan="1" colspan="1">present</td></tr><tr><td rowspan="1" colspan="1">Apical bulb of Ant. IV</td><td rowspan="1" colspan="1">absent</td><td rowspan="1" colspan="1">absent</td><td rowspan="1" colspan="1">present</td></tr><tr><td rowspan="1" colspan="1">Number of labral papillae</td><td rowspan="1" colspan="1">4</td><td rowspan="1" colspan="1">4</td><td rowspan="1" colspan="1">0</td></tr><tr><td rowspan="1" colspan="1">Chaeta <bold>M<sub>2</sub></bold> on labial base</td><td rowspan="1" colspan="1">ciliate</td><td rowspan="1" colspan="1">ciliate</td><td rowspan="1" colspan="1">smooth</td></tr><tr><td rowspan="1" colspan="1">Chaeta <bold>R</bold> on labial base</td><td rowspan="1" colspan="1">slightly ciliate</td><td rowspan="1" colspan="1">slightly ciliate</td><td rowspan="1" colspan="1">reduced</td></tr><tr><td rowspan="1" colspan="1">Chaetae <bold>EL<sub>1</sub>L<sub>2</sub></bold> on labial base</td><td rowspan="1" colspan="1">ciliate</td><td rowspan="1" colspan="1">ciliate</td><td rowspan="1" colspan="1">smooth</td></tr><tr><td rowspan="1" colspan="1">Inner teeth on unguis</td><td rowspan="1" colspan="1">4</td><td rowspan="1" colspan="1">4</td><td rowspan="1" colspan="1">3</td></tr><tr><td rowspan="1" colspan="1">Smooth chaetae on posterior ventral tube</td><td rowspan="1" colspan="1">0+0</td><td rowspan="1" colspan="1">0+0</td><td rowspan="1" colspan="1">1+1</td></tr><tr><td rowspan="1" colspan="1">Chaeta <bold>a2</bold> on Abd. II</td><td rowspan="1" colspan="1">ciliate</td><td rowspan="1" colspan="1">smooth</td><td rowspan="1" colspan="1">?</td></tr><tr><td rowspan="1" colspan="1">Chaetae <bold>m3</bold> and <bold>m5</bold> on Abd. II</td><td rowspan="1" colspan="1">not expanded</td><td rowspan="1" colspan="1">expanded</td><td rowspan="1" colspan="1">?</td></tr><tr><td rowspan="1" colspan="1">Chaeta <bold>a2</bold> on Abd. III</td><td rowspan="1" colspan="1">not expanded</td><td rowspan="1" colspan="1">expanded</td><td rowspan="1" colspan="1">?</td></tr><tr><td rowspan="1" colspan="1">Chaeta <bold>im</bold> on Abd. III</td><td rowspan="1" colspan="1">ciliate</td><td rowspan="1" colspan="1">smooth</td><td rowspan="1" colspan="1">?</td></tr><tr><td rowspan="1" colspan="1">Chaeta <bold>C1p</bold> on Abd. IV</td><td rowspan="1" colspan="1">ciliate</td><td rowspan="1" colspan="1">smooth</td><td rowspan="1" colspan="1">?</td></tr><tr><td rowspan="1" colspan="1">Distribution</td><td rowspan="1" colspan="1">China</td><td rowspan="1" colspan="1">China</td><td rowspan="1" colspan="1">Vietnam</td></tr></tbody></table><table-wrap-foot><fn><p>?: character not provided in original description</p></fn></table-wrap-foot></table-wrap><!--PageBreak--></tp:treatment-sec></tp:taxon-treatment>
